# Supplementary material for: Ultra-Stretchable Interconnects for High-Density Stretchable Electronics
Source: Micromachines (Basel). 2017 Sep 13;8(9):277. doi: 10.3390/mi8090277 (PMC6189761; doi:10.3390/mi8090277)
Supplement: Supplementary file 1 [file micromachines-08-00277-s001.zip]

Archive with 3 entries (2 files):
- Supplementary Materials/
- Supplementary Materials/Supplementary Materials.pdf
- Supplementary Materials/Video S1.mp4
